# Supplementary material for: The LexA regulated genes of the Clostridium difficile
Source: BMC Microbiol. 2014 Apr 8;14:88. doi: 10.1186/1471-2180-14-88 (PMC4234289; doi:10.1186/1471-2180-14-88)
Supplement: Additional file 1: Table S1 — List of genomes used for analysis of SOS regulon and LexA variability. The names of the strains used for SOS regulon analysis are additionally bolded. [file 1471-2180-14-88-S1.xlsx]

## Sheet: Sheet1
PCR ribotype	toxinotype	Strain	Database	genome accession number	LexA Accession number	LexA variability cluster
033	XIa	E10	MicroScope	CDE10v1_ CDE10v1	CDE10v1_1310021	III
126	V	E1	MicroScope	NAP07v1_ NAP07v1	CDE1v1_1040148	III
126	V	T5	MicroScope	CDT20v1_ CDT20v1	CDT15v1_1140076	III
078	V	23m63	MicroScope	23m63v1_23m63v1	23m63v1_340132	III
078	V	NAP07	MicroScope	CDE1v1_ CDE1v1	NAP07v1_540100	III
078	V	T20	MicroScope	CDT5v1_ CDT5v1	CDT20v1_1020054	III
SLO113	0	ZZV09-2123	ZZV strain collection	n/a	n/a	III
nd		NAP08	MicroScope	NAP08v1_NAP08v1	NAP08v1_640062	III
nd		M120	NCBI	FN665653.1	FN665653.1(2079957-2080637)	III
577	X	E19	MicroScope	CDE19v1_CDE19v1	CDE19v1_1700002	II
017	VIII	E13	MicroScope	CDE13v1_ CDE13v1	CDE13v1_1270059	II
SLO012	nt*	ZZV10-2804	ZZV strain collection	n/a	n/a	II
SLO091	nt*	ZZV09-1654	ZZV strain collection	n/a	n/a	II
019	IX	T23	MicroScope	CDR23v1_CDR23v1	CDR23v1_1460041	II
027	III	32g58	MicroScope	32g58v1_ 32g58v1	32g58v1_140054	II
027	III	36x79/CLO	MicroScope	CLO79v2_ CLO79v2	COLO79v2_230501	II
027	III	CD196	MicroScope	CD196_ NC_013315	CD196_1811	II
027	III	66c26	MicroScope	66c26v1_ 66c26v1	66c26v1_210048	II
027	III	76w55	MicroScope	76w55v1_ 76w55v1	76w55v1_340288	II
027	III	97b34	MicroScope	97b34v1_ 97b34v1	97b34v1_400048	II
027	III	CIP107932	MicroScope	CIPv1_ CIPv1	CIPv1_350175	II
027	III	R20291	MicroScope	CDR20291_ NC_013316	CDR20291_1854	II
027	III	CD196	NCBI	NC_013315.1	CD196_1811	II
027	III	R20291	NCBI	NC_013316.1	CDR20291_1854	II
075	III	E15	MicroScope	CDE15v2_ CDE15v2	CDE15v2_1780041	II
075	III	T11	MicroScope	CDT11v2_ CDT11v2	CDT11v2_1870041	II
nd		CD002	MicroScope	CD002v1_CD002v1	CD002v1_490082	II
001 like		E16	MicroScope	E16v1_E16v1	E16v1_710080	II
nd		T61	MicroScope	T61v1_T61v1	T61v1_580055	II
nd		BI1	NCBI	FN668941.1	FN668941.1(2095347-2096027)	II
nd		CD2007855	NCBI	FN665654.1	FN665654.1(2078990-2079670)	II
nd		CF5	NCBI	FN665652.1	FN665652.1(2142243-2142923)	II
nd		M68	NCBI	FN668375.1	FN668375.1(2119482-2120162	II
SLO144	VI	ZZV09-2120	ZZV strain collection	n/a	n/a	I
009	nt*	E9	MicroScope	CDE9v1_ CDE9v1	CDE9v1_1750060	I
010	nt*	ZZV09-2086	ZZV strain collection	n/a	n/a	I
SLO092	nt*	ZZV09-1647	ZZV strain collection	n/a	n/a	I
001	0	63q42	MicroScope	63q42v1_ 63q42v1	63q42v1_370117	I
001	0	T10	MicroScope	CDT10v1_ CDT10v1	CDT10v1_2290028	I
005	0	E25	MicroScope	CDE25v2_ CDE25v2	CDE25v2_2140027	I
005	0	T15	MicroScope	CDT15v2_ CDT15v2	CDT15v2_2880006	I
005	0	T22	MicroScope	CDT22v1_ CDT22v1	CDT22v1_1630006	I
012	0	CD630	MicroScope	CD NC_009089	CD630_19310	I
012	0	E28	MicroScope	CDE28v1_ CDE28v1	CDE28v1_1460057	I
012	0	T3	MicroScope	CDT3v1_ CDT3v1	CDT3v1_1520056	I
012	0	CD630	NCBI	NC_009089.1	CD630_19310	I
014	0	E14	MicroScope	CDE14v1_ CDE14v1	CDE14v1_1500032	I
025	0	T17	MicroScope	CDT17v2_CDT17v2	CDT17v2_2310006	I
053	0	E7	MicroScope	CDE7v2_ CDE7v2	CDE7v2_2010056	I
057	0	T19	MicroScope	CDT19v1_CDT19v1	CDT19v1_1360056	I
087	0	VPI	MicroScope	VPIv1_ VPIv1	VPIv1_400371	I
095	0	T6	MicroScope	CDT6v1_CDT6v1	CDT6v1_1770032	I
106	0	E12	MicroScope	CDE12v2_CDE12v2	CDE12v2_1860043	I
156	0	T14	MicroScope	CDT14v2_CDT14v2	CDT14v2_2420047	I
001(072)	0	E23	MicroScope	CDE23v1_ CDE23v1	CDE23v1_1350049	I
014/(020)	0	ZZV10-2805	ZZV strain collection	n/a	n/a	I
SLO089	0	ZZV09-1749	ZZV strain collection	n/a	n/a	I
SLO094	0	ZZV09-2094	ZZV strain collection	n/a	n/a	I
SLO093		ZZV10-2832	ZZV strain collection	n/a	n/a	I
nd		CD015	MicroScope	CD015v1_CD015v1	CD015v1_560185	I
020		E24	MicroScope	E24v1_E24v1	E24v1_190157	I
nd		T42	MicroScope	T42v1_T42v1	T42v1_690005	I
nd		BI9	NCBI	FN668944.1	FN668944.1(1977556-1978236)	I
	*nt stands for non-toxinogenic strain
