# Supplementary material for: The LexA regulated genes of the Clostridium difficile
Source: BMC Microbiol. 2014 Apr 8;14:88. doi: 10.1186/1471-2180-14-88 (PMC4234289; doi:10.1186/1471-2180-14-88)
Supplement: Additional file 3: Table S2 — Pairs of primers used to construct double stranded DNAs harbouring predicted LexA target sites. Putative LexA operators are underlined. [file 1471-2180-14-88-S3.xlsx]

## Sheet: Sheet1
Additional file 3: Pairs of primers used to construct double stranded DNAs harbouring predicted LexA target sites. Putative LexA operators are underlined.
Gene	Primer pairs (5`- -3`)
lexA (dinR)	dinR_ATCAGGAACAAATGTTTGCAGA
	dinR_CF_GTTACTACTCGAGCGTCTGCAAACATTTGTTCCTGAT
recA	recA_CAAGAGAACAAATGTTTGTAGA
	recA_CF_GTTACTACTCGAGCGTCTACAAACATTTGTTCTCTTG
uvrB	uvrB_GTCAGGAACTAATGTTCGAAAA
	uvrB_CF_GTTACTACTCGAGCGTTTTCGAACATTAGTTCCTGAC
ruvC	ruvC_CATAAAAACTTATGTTCTAAAT
	ruvC-CF_GTTACTACTCGAGCGATTTAGAACATAAGTTTTTATG
rpoB	rpoB_AGAATGAACTATTGTTTTATTT
	rpoB-CF_GTTACTACTCGAGCGAAATAAAACAATAGTTCATTCT
rplR	rplR_GTTATGAACTTAGGTTTCTCTC
	rplR_CF_GTTACTACTCGAGCGGAGAGAAACCTAAGTTCATAAC
oppC	oppC_TAATAGAACTATTGTTTTTAAG
	oppC_CF_GTTACTACTCGAGCGCTTAAAAACAATAGTTCTATTA
potC	potC_GATTGGAACTTTGGTTCAGCTA
	potC_CF_GTTACTACTCGAGCGTAGCTGAACCAAAGTTCCAATC
soj	Soj_TTCTTGAACTTTAGTTTCTTCT
	Soj-CF_GTTACTACTCGAGCGAGAAGAAACTAAAGTTCAAGAA
sspB	sspB_AAACAGAACAGTAGTTCCAGAA
	sspB-CF_GTTACTACTCGAGCGTTCTGGAACTACTGTTCTGTTT
tcdA	tcdA_TTTGTGAACCAATGTTTGATAT
	tcdA_CF_GTTACTACTCGAGCGATATCAAACATTGGTTCACAAA
vanR	vanR_TAACAGAACTATTATTTTATAG
	vanR-CF_GTTACTACTCGAGCGCTATAAAATAATAGTTCTGTTA
vexP	vexP_AAATCAAAAATTTGAACTTGGG
	vexP-CF_GTTACTACTCGAGCGCCCAAGTTCAAATTTTTGATTT
aroF	aroF_CAGAGAAAGAATAGTTCATTGG
	aroF-CF_GTTACTACTCGAGCGCCAATGAACTATTCTTTCTCTG
cbiQ	cbiQ_ATTATGAACCATGGTTTAGTAG
	cbiQ-CF_GTTACTACTCGAGCGCTACTAAACCATGGTTCATAAT
R20291_2689	MP_AAATGGAACTTTAGTTCTATTT
	MP-CF_GTTACTACTCGAGCGAAATAGAACTAAAGTTCCATTT
97b34v1_250108	CD0874_TATAGGAACTTTAGTTCTTGGA
	CD0874_CF_GTTACTACTCGAGCGTCCAAGAACTAAAGTTCCTATA
CDR20291_2056	CD2150_TCAAAAAACACCCGTTCTGCAAACATTCGTTCTGTAT
	CD2150_CF_GTTACTACTCGAGCGATACAGAACGAATGTTTGCAGAACGGGTGTTTTTTGA
NAP07v1_640016	CD2721_CAGTTTTTGTGTCCAAGAGGTA
	CD2721_CF_GTTACTACTCGAGCGTACCTCTTGGACACAAAAACTG
CDR20291_2297	efx_TAAAAGAACATCTGAAAAGGAA
	efx-CF_GTTACTACTCGAGCGTTCCTTTTCAGATGTTCTTTTA
